# Supplementary material for: Targeting Sodium Transport Reveals CHP1 Downregulation as a Novel Molecular Feature of Malignant Progression in Clear Cell Renal Cell Carcinoma: Insights from Integrated Multi-Omics Analyses
Source: Biomolecules. 2025 Jul 15;15(7):1019. doi: 10.3390/biom15071019 (PMC12292469; doi:10.3390/biom15071019)
Supplement: Supplementary file 1 [file biomolecules-15-01019-s001.zip]

Archive with 7 entries (7 files):
- CHP1+marker.tif
- CHP1.tif
- FLAG.jpg
- SLC38A1.jpg
- β-Actin+marker.tif
- β-Actin.jpg
- β-Actin.tif
